# Supplementary material for: HLA-Bw4 in association with KIR3DL1 favors natural killer cell-mediated protection against severe COVID-19
Source: Emerg Microbes Infect. 2023 Mar 13;12(1):2185467. doi: 10.1080/22221751.2023.2185467 (PMC10013568; doi:10.1080/22221751.2023.2185467)
Supplement: Supplemental Material [file TEMI_A_2185467_SM7602.zip]

Archive with 2 entries (2 files):
- Supplementary Table 1.xlsx
- Supplementary Table 2_8.docx
